# Supplementary material for: Cerebellar functional connectivity change is associated with motor and neuropsychological function in early stage drug-naïve patients with Parkinson’s disease
Source: Front Neurosci. 2023 Jun 22;17:1113889. doi: 10.3389/fnins.2023.1113889 (PMC10324581; doi:10.3389/fnins.2023.1113889)
Supplement: Supplementary file 2 [file Table_1.XLSX]

## Sheet: SupplementalTable (1)
Supplemental Table 1. Brain regions showing altered resting-state functional connectivity (rsFC) of motor cerebellar seeds
Seeds	Cluster#	Contrast	Clusters (brain regions)	MNI (mm)			Cluster Size	FDR-p
				x	y	z
Left Lobule III	c1	PD > HC	aITG_r, pITG_r, pTFusC_r, TP_r, aTFusC_r	40	-6	-42	299	0.000264
	c2	PD > HC	Cereb8_l, Cereb7_l, Cereb9_l	-12	-78	-44	180	0.005869
	c3	PD > HC	aTFusC_l, aPaHC_l	-22	-8	-40	129	0.025587
Right Lobule III	c1	PD < HC	Cuneal_l, Precuneus	-12	-76	30	160	0.020849
	c2	PD > HC	Cereb8_l, Cereb7_l	-26	-54	-52	111	0.049293
Left Lobule VI/V	c1	PD > HC	OFusG_l, iLOC_l	-30	-86	-14	143	0.044783
	c2	PD > HC	Cereb8_l, Cereb7_l	-26	-66	-46	123	0.04713
Right Lobule VI/V	c1	PD > HC	Cereb8_l, Cereb7_l	-26	-66	-46	155	0.038079
	c2	PD > HC	Cereb8_l	-32	-52	-52	137	0.038079
Left Lobule VIII	N/A
Right Lobule VIII	c1	PD > HC	Cereb8_l, Cereb2_l, Cereb7_l, Cereb1_l	-30	-42	-52	313	0.000259

## Sheet: SupplementalTable (2)
Supplemental Table 2. Brain regions showing altered resting-state functional connectivity (rsFC) of non-motor cerebellar seeds
Seeds	Cluster#	Contrast	Clusters (brain regions)	MNI (mm)			Cluster Size	FDR-p
				x	y	z
Left Lobule VI	N/A
Right Lobule VI	c1	PD > HC	sLOC_l, AG_l	-36	-68	44	296	0.000691
	c2	PD > HC	TP_r	46	14	-46	178	0.011827
Left Crus I	c1	PD > HC	Cereb8_l, Cereb2_l, Cereb7_l	-40	-56	-48	301	0.000509
	c2	PD < HC	Cereb9_l, Cereb9_r,Ver10, Ver9	8	-48	-40	264	0.000736
	c3	PD > HC	MidFG_r, FP_r	38	38	40	173	0.008483
Right Crus I	c1	PD > HC	Cereb2_l, Cereb7_l	-46	-66	-40	282	0.000733
Left Crus II	c1	PD < HC	Cereb9_l, Ver10	2	-44	-28	158	0.038375
Right Crus II	c1	PD < HC	Brain-stem	2	-28	-14	184	0.014859
	c2	PD > HC	sLOC_l, AG_l	-48	-68	32	167	0.014859
Left Lobule VII	c1	PD > HC	Cereb45_l, Cerb45_r, Ver45, LG_r	-8	-52	-14	329	0.000172
Right Lobule VII	c1	PD > HC	OFusG_l, iLOC_l, OP_L	-36	-88	-14	236	0.003302
	c2	PD > HC	MidFG_r, FP_r	54	18	40	199	0.005346
	c3	PD < HC	Hippocampus_r, 166 voxels not-labeled	-32	-52	10	176	0.007676
	c4	PD > HC	LG_l, LG_r	-6	-8	-10	121	0.042009
Left Lobule IX	c1	PD < HC	Cereb1_l, OFusG_l	-24	-72	16	257	0.001465
	c2	PD > HC	188 voxels not-labeled	-24	-26	26	192	0.005719
Right Lobule IX	c1	PD < HC	Brain-stem, Cereb9_r, aPaHC_r, Ver9	8	-48	-38	296	0.00055
	c2	PD < HC	Brain-stem, Cereb9_l, 97 voxels not-labeled	-12	-20	-36	231	0.001841
	c3	PD > HC	not-labeled	-24	-24	26	200	0.003235
	c4	PD < HC	OFusG_l, Cereb6_l, Cereb1_l	-28	-74	-22	188	0.003578
Left Lobule X	N/A
Right Lobule X	c1	PD < HC	Hippocampus_r, IC_r, Thalamus_r	22	-14	-10	380	3.2e-05
	c2	PD > HC	MidFG_l	-42	32	32	149	0.020226

## Sheet: SupplementalTable (3)
Supplemental Table 3. Brain regions showing altered resting-state functional connectivity (rsFC) of cerebellar vermis seeds
Seeds	Cluster#	Contrast	Clusters (brain regions)	MNI (mm)			Cluster Size	FDR-p
				x	y	z
Vermis I-III		N/A
Vermis IV/V	c1	PD > HC	TP_r, 51 voxels not-labeled	30	12	-48	185	0.014035
	c2	PD < HC	Precuneus, Cuneal_l	-6	-64	22	169	0.014035
	c3	PD > HC	iLOC_l, OFusG_l	-36	-84	-16	136	0.029289
Vermis VI	c1	PD > HC	PostCG_l, SPL_l, PreCG_l, aSMG_l, pSMG_l	-22	-46	72	487	3e-06
	c2	PD > HC	PostCG_r, PreCG_r, SPG_r	22	-36	66	468	3e-06
	c3	PD < HC	Brain-stem	10	-20	-26	211	0.002195
Vermis VII	c1	PD > HC	postCG_l, aSMG_l	-52	-24	48	280	0.000561
	c2	PD > HC	SMA_r, PreCG_r, SMA_l	8	-14	60	269	0.000561
	c3	PD > HC	PreCG_r, PostCG_r, SPFG_r	36	-10	56	249	0.000685
Vermis VIII		N/A
Vermis IX	c1	PD < HC	Cereb6_l, OFusG_l, LG_l, TOFusC_l	-22	-66	-24	321	0.000254
	c2	PD > HC	268 voxels not-labeled	4	-8	18	272	0.000509
	c3	PD < HC	Brain-stem, 52 voxels not-labeled	-4	-12	-38	125	0.041567
Vermis X	c1	PD > HC	PostCG_r, SPL_r, aSMG_r	40	-32	36	785	< 0.000001
	c2	PD < HC	LG_l, LG_r, Cereb6_r, Ver6, Cereb6_l	-10	-80	-16	268	0.00038
	c3	PD < HC	Brain-stem	16	-28	-32	155	0.010761
